# Supplementary material for: Duration of symptoms in the quantification of upper limb disability and impairment for individuals with mild degenerative cervical myelopathy (DCM)
Source: PLoS One. 2019 Sep 9;14(9):e0222134. doi: 10.1371/journal.pone.0222134 (PMC6733515; doi:10.1371/journal.pone.0222134)
Supplement: S1 Dataset — (XLSX) [file pone.0222134.s001.xlsx]

## Sheet: Master
	Gender		Clinical Symptoms			Clinical Signs			Levels of Compression	Any Type of Signal Change	mJOA						QuickDASH	GRASSP (Strength)- Right											GRASSP (Strength)- Left											GRASSP (Sensation)								Nuts Task
Data Identifier	Male- 1 Female-2	Age	1- Numb hands 2- Clumsy hands 3- Gait impairment 4- Bilateral arm paresthesiae 5- L'Hermitte's phenomena 6- Weakness	# of Clinical Symptoms	# Of Clinical Symptoms (/5) Related to Upper Limb	1- Corticospinal motor deficits 2- Atrophy hand intrinsics 3- Hyperreflexia 4- Positive Hoffmann 5- Upgoing plantar 6- Lower limb spasticity 7- Broad based, unstable gait	# of Signs	# of Signs Related to Upper limb (/4)	0-None 1-C1 2-C2 3-C3 4-C4 5-C5 6-C6 7-C7 8-C8 9-T1	Yes - 1 No - 2	Motor UE	Motor LE	Sensation	Sphincter dysfunction	TOTAL (/18)	UL Total (/8)	%	R Ant. Delt.	R Elb. Flex.	R Elb. Ext.	R Wrist. Ext	R Ext. Digit.	R Opp. Poll.	R Flex. Poll.	R Fing. Flex.	R Fing. Abduct.	R Dors. Interos.	R TOTAL	L Ant. Delt.	L Elb. Flex.	L Elb. Ext.	L Wrist. Ext.	L Ext. Digit.	L Opp. Poll.	L Flex. Poll.	L Fing. Flex.	L Fing. Abduct.	L Dors. Interos.	L TOTAL	R C6	R C7	R C8	R TOTAL	L C6	L C7	L C8	L TOTAL	Time (s)
											(1-5)	(1-7)	(1-3)	(1-3)																																		Right Hand	Left Hand
1	1	59	6,1	2	2	3, 4, 7	3	2	3, 4, 5, 6, 7	2	5	6	2	2	15	7	30	5	5	5	5	5	3	5	5	5	5	48	5	5	5	5	5	5	5	5	5	5	50	4	4	4	12	4	4	4	12	35	40
2	1	55	1, 2	2	2	2,	1	1	3,4	1	2	4	1	3	8	3	18.2	5	5	5	5	5	5	5	5	5	5	50	5	5	5	5	5	5	5	5	5	5	50	3	3	3	9	3	4	3	10	37	30
3	1	63	1,	1	1	3,	1	1	3,4,5,6	2	4	7	2	3	15	6	11.4	5	5	5	5	5	5	5	5	5	5	50	5	5	5	5	5	5	5	5	5	5	50	3	2	3	8	3	4	4	11	52	43
4	1	48	1, 2, 3, 6	4	4	2, 3, 4,	3	3	0	1	1	2	1	0	5	2	100	4	4	4	3	0	4	4	0	0	0	23	3	3	0	0	0	0	0	0	0	0	6	1	1	1	3	1	1	1	3	75	75
5	1	68	1,6	2	2	7,3	2	1	3, 4, 5, 6	1	4	6	2	3	13	6	65.9	1	2	4	5	4	4	5	5	5	5	40	1	3	4	5	5	5	5	5	5	5	43	1	4	3	8	2	3	4	9	46	47
6	1	66	1,2,6	3	3	2	1	1	5,6,7,8,9	2	5	7	2	3	16	7	13.6	5	5	5	5	5	5	5	5	5	5	50	5	5	3	5	5	4	5	5	5	5	47	4	4	4	12	4	4	4	12	25	999
7	2	71	1,2,4,6	4	4	3,7	2	1	3,4,5,6,	1	2	4	1	3	8	3	61.4	4	4	4	4	4	4	5	5	4	4	42	4	4	4	4	5	5	5	5	5	5	46	1	2	2	5	3	3	3	9	75	999
8	1	45	1,6	2	2	3,4	2	2	5,6	1	4	7	1	3	13	5	22.7	5	4	5	4	4	3	5	5	4	5	44	5	5	5	5	5	5	5	5	5	5	50	4	4	4	12	4	4	4	12	22	999
9	2	24	1,6	2	2	3,4	2	2	4,5,6,7	2	3	4	1	2	10	4	75	5	5	4	3	3	5	4	4	4	4	41	5	4	4	3	3	4	4	4	4	4	39	4	4	4	12	4	4	4	12	999	999
10	1	52	1,6	2	2	4,7	2	1	5,6,7	1	2	4	1	3	8	3	40.9	5	4	3	4	3	3	3	3	3	4	35	5	5	5	5	3	3	5	4	4	3	42	3	3	3	9	3	3	4	10	22	999
11	2	52	1,6	2	2	3,4	2	2	5,6		4	6	2	2	12	6	56.8	5	5	5	5	5	5	5	5	5	5	50	4	4	4	4	4	5	5	5	5	5	45	4	4	4	12	4	4	4	12	24	999
12	2	47	1,6	2	2	2	1	1	0		4	7	1	2	12	5	54.5	5	5	5	5	5	5	5	5	5	5	50	5	5	5	5	5	5	5	5	5	5	50	4	4	4	12	4	4	4	12	19	999
13	2	56	1,	1	1	3,4,7	3	2	0	2	5	7	2	3	16	7	4.5	5	5	5	5	5	5	5	5	5	5	50	5	5	5	5	5	5	5	5	5	5	50	4	4	4	12	4	4	4	12	36	999
14	2	71	6,	1	1	3	1	1	3, 4, 5, 6, 7	2	5	6	1	1	14	6	100	5	5	5	5	5	5	5	5	5	5	50	5	5	5	5	5	5	5	5	3	5	48	4	4	4	12	4	4	4	12	30	30
15	1	61	1, 2, 3, 6	4	3	1, 2, 3, 4, 7	5	4	3,4,5,6,7	1	3	3	3	2	10	6	999	5	5	5	5	5	5	5	5	5	5	50	5	4	5	5	3	3	3	3	3	3	37	3	3	4	10	3	3	3	9	53	75
16	2	45	1, 2, 3, 6	4	3	1, 2, 3, 4, 6, 7	6	4	3,4,5	1	2	3	1	3	7	3	999	4	4	3	4	4	5	4	4	3	4	39	3	4	3	3	3	3	3	3	3	3	31	4	1	3	8	2	1	2	5	71	75
17	2	73	1, 2,	2	2	3,	1	1	3, 4, 5, 6	2	5	7	2	3	16	7	999	5	5	5	5	5	5	5	5	5	5	50	5	5	5	5	5	5	5	5	5	5	50	4	3	3	10	3	3	4	10	29	29
18	1	55	1,3,6	3	2	3,	1	1	3,4,	2	4	6	1	2	13	5	999	4	5	5	5	5	5	5	5	5	5	49	3	5	5	5	5	5	5	5	5	5	48	3	4	4	11	3	4	4	11	23	20
19	2	56	1,2,3,6	4	3	3, 4, 7	3	2	4, 5	1	3	3	1	1	8	4	999	3	5	4	5	4	4	5	5	5	5	45	4	5	3	5	4	4	5	4	4	4	42	2	2	2	6	2	2	2	6	41	45
20	2	52	1, 4, 5, 6	4	4	3, 4,	2	2	5, 6, 7	1	5	7	1	3	14	6	43.2	5	4	4	5	4	5	5	3	4	4	43	5	5	5	5	5	5	5	3	5	5	48	3	3	3	9	3	4	4	11	24	25
21	1	42	1, 2, 6	3	3	3, 7	2	1	2, 3, 4, 5, 6	2	4	4	2	3	12	6	54.5	5	5	5	5	5	5	4	4	4	4	46	5	5	5	5	5	5	5	5	5	5	50	3	3	3	9	3	3	3	9	75	75
22	1	63	1, 2, 3, 4, 6	5	4	1, 2, 3, 4, 7	5	4	3, 4, 5, 6, 7	1	2	3	1	3	7	3	65.9	4	4	4	3	4	3	4	4	4	4	38	5	5	5	5	5	5	5	5	5	5	50	2	1	2	5	2	3	3	8	75	75
23	1	72	1, 2, 3, 6	4	3	3, 4, 5, 6, 7	5	2	5, 6, 7	1	5	4	2	3	12	7	18.2	5	5	5	5	5	5	5	5	5	5	50	5	5	5	5	5	3	5	4	3	4	44	4	4	3	11	3	3	1	7	70	70
24	2	62	1,2	2	2	3,4	2	2	5,6,7	1	3	4	1	2	9	4	38.6	5	5	5	5	5	5	5	5	5	5	50	5	5	5	5	5	5	5	5	5	5	50	4	4	4	12	4	4	4	12	75	39
25	2	59	1, 2, 4, 6	4	4	0	0	0	5,6	2	2	7	0	3	11	2	63.6	4	5	5	4	4	2	3	4	4	3	38	5	5	5	5	5	4	5	5	5	4	48	0	0	0	0	2	1	2	5	75	75
26	2		1	1	1	3,4	2	1	5,6	2	3	7	2	3	14	5	72.7	5	5	5	5	4	5	5	5	4	5	48	4	5	5	5	5	4	5	5	4	5	47	3	3	3	9	4	4	4	12	41	20
27	1		1, 2, 3	3	2	3, 4, 5, 6, 7	5	2	3,4,5	1	3	4	2	3	10	5	47.7	5	5	5	5	5	5	5	5	5	5	50	5	5	5	5	5	5	5	5	5	5	50	3	3	3	9	4	3	3	10	57	45
28	1	66	1, 2, 3, 4, 6	5	4	1, 2, 3, 4, 6, 7	6	4	4, 5, 6,	2	2	2	1	3	7	3	84.1	3	3	3	3	3	4	4	3	3	3	32	3	3	3	3	3	4	4	3	3	3	32	4	4	4	12	4	4	4	12	75	75
29	1	92	1, 2, 3, 6	4	3	3, 4, 7	3	2	5,6	1	5	7	2	3	15	7	9.1	5	5	5	5	5	5	5	5	5	5	50	5	5	5	5	5	5	5	4	4	3	46	4	4	4	12	4	3	4	11	15	18
30	1	67	3, 4, 6,	3	2	3, 4, 7,	3	2	5,6,	1	4	4	2	3	11	6	25	5	5	5	5	5	5	5	5	4	5	49	4	3	4	5	4	4	5	5	5	5	44	3	2	3	8	2	4	3	9	21	25
31	2	50	1, 4, 5, 6	4	4	3, 4,	2	2	4, 5, 6	1	4	6	1	3	12	5	31.8	5	5	5	5	5	5	5	5	4	4	48	5	5	5	5	5	4	5	5	3	3	45	4	4	3	11	4	4	3	11	53	48
32	1	50	1, 2, 3, 6	4	3	3, 4	2	2	4,5	2	5	7	2	3	16	7	0	5	5	5	5	5	5	5	5	5	5	50	5	5	5	5	5	5	5	5	5	5	50	4	3	4	11	4	3	4	11	25	27
33	2	43	1, 3, 6	3	2	1, 3, 4, 5, 6, 7	6	3	5,6,7	1	4	3	1	2	9	5	50	5	5	5	5	5	5	5	5	5	5	50	5	5	5	5	5	5	5	5	3	5	48	4	4	4	12	4	4	4	12	75	60
34	1	70	1,2,3,6	4	3	3,4,7	3	2	3,4,5,6,7	1	4	4	1	3	10	5	31.8	4	4	4	5	4	4	4	4	5	4	42	5	5	5	5	5	5	5	5	5	5	50	3	3	3	9	3	4	4	11	34	26
35	1	75	3	1	0	3,5,7	3	1	5,6,7	1	2	3	1	2	7	3	63.6	5	5	5	5	3	4	5	4	3	2	41	4	5	4	3	3	4	3	3	4	4	37	2	2	2	6	2	2	2	6	26	40
37	1	60	1,3,6	3	2	3,4	2	2	3,4	1	3	6	2	3	12	5	31.8	5	5	5	5	5	5	5	5	5	5	50	5	5	4	4	5	5	5	4	4	4	45	3	3	3	9	3	3	4	10	55	68
39	1	70	1, 3, 6	3	2	3, 4, 5, 6, 7	5	2	3,4,5,6,7	2	4	3	2	3	11	6	38.6	5	5	5	5	5	5	5	5	5	5	50	5	5	5	5	5	5	5	5	5	5	50	3	3	3	9	3	3	4	10	38	48
40	1	56	4,	1	1	3,4	2	2	6,7	2	2	3	2	3	9	4	62.3	4	4	4	4	3	4	3	4	3	3	36	4	4	4	4	3	4	3	4	3	3	36	3	3	2	8	3	3	2	8	75	75
41	1	65	1,2	2	2	4	1	1	6,7	2	5	7	3	3	17	8	36.4	5	5	5	5	5	5	5	5	5	5	50	4	4	4	4	4	5	4	4	4	4	41	4	4	4	12	4	4	3	11	36	27
42	1	66	3	1	0	4	1	1	4,5,6,7	2	5	5	3	3	15	8	0	5	5	5	5	5	5	5	5	5	5	50	5	5	4	5	5	5	5	5	5	5	49	4	4	4	12	4	4	4	12	104	33
43	2	60	1,3	1	1	7	2	1	3,4	2	3	4	2	3	11	5	70.5	999	999	999	999	999	999	999	999	999	999	999	999	999	999	999	999	999	999	999	999	999	999	2	3	4	9	3	3	3	9	64	88
44	1		1,6	2	2	1,3,4,5	5	0	4,5,6	1	3	4	1	3	9	4	47.7	5	4	5	5	4	5	5	5	4	4	46	5	5	5	5	5	5	5	5	4	4	48	3	4	4	11	3	4	4	11	11	18
45	1	52	1,	1	1	3	1	1	4,5,6	2	5	7	3	3	17	8	2.3	5	5	5	5	5	5	5	5	5	5	50	5	5	5	5	5	5	5	5	5	5	50	3	4	4	11	3	4	3	10	50	20
46	1	59	2,3	2	1	2,3,4,5,7	5	1	3,4,5,6,7	1	4	4	2	2	11	6	999	4	4	4	3	4	4		3	3	3	32	3	3	3	4	4	4		4	4	4	33	2	3	3	8	2	3	3	8	104	177
47	1		1,3,6	3	2	7	1	0	4,5,6,7	1	3	3	2	1	9	5	999	5	5	5	5	5	5	5	5	4	5	49	5	5	5	5	5	5	5	5	5	5	50	2	4	4	10	4	4	4	12	999	999
48	2		2,3	2	1	3,4,7	3	2	4,5,6	2	4	4	2	2	12	6	43.2	5	5	5	5	5	5	5	4	5	5	49	5	5	5	5	5	5	5	5	5	5	50	3	3	4	10	3	3	4	10	58	63
49	2	77	1	1	1	3,4	2	2	5,6,7	2	5	4	1	3	13	6	52.3	5	5	3	5	4	5	5	5	5	5	47	5	5	5	5	5	5	5	5	5	4	49	3	4	4	11	4	4	4	12	50	42
50	1		3	1	0	3,4,6,7	4	2	3,4,5,6,7,8,9	1	4	4	3	3	13	7	2.3	5	5	5	5	5	5	5	5	5	5	50	5	5	5	5	5	5	5	5	5	5	50	1	3	3	7	3	4	3	10	48	28
51	1	67	2,3,6	3	2	4	1	1	5,6	1	5	5	3	3	14	8	4.5	5	5	5	5	5	5	5	5	5	5	50	5	5	5	5	5	5	5	5	5	5	50	3	3	3	9	3	3	3	9	40	49
52	1	58	1	1	1	0	1	0	5,6	2	4	7	2	3	15	6	38.6	5	5	5	5	5	5	5	5	5	5	50	5	5	5	4	4	4	4	4	4	4	43	4	4	4	12	4	4	4	12	30	9
53	2	52	1, 2, 3	3	2	7,	1	0	3, 4, 5	2	2	4	2	1	10	4	68.2	4	4	5	4	5	4	5	5	5	5	46	5	5	5	5	5	5	5	5	5	5	50	0	2	3	5	4	4	3	11	53	49
54	1	64	0	0	0	3	1	1	4,5,6	2	5	7	3	3	17	8	0	5	5	5	5	5	5	5	5	5	5	50	5	5	5	5	5	5	5	5	5	5	50	4	4	4	12	4	4	4	12	36	37
55	2	69	4,5,6	3	2	7	1	0	4,5	2	3	4	2	3	11	5	75	5	5	5	5	5	5	5	5	4	5	49	5	5	5	5	5	5	5	5	5	5	50	3	3	4	10	3	3	3	9	73	113
56	1	36	1,2,3	3	2	3,4,7	3	2	4,5,6	1	4	6	2	3	13	6	0	5	5	5	5	5	5	5	5	5	5	50	5	5	5	5	5	5	5	5	5	5	50	3	4	3	10	4	4	4	12	999	999
57	1	65	1,2,3	3	2	3,4,6	3	2	3,4,5,6,7	1	2	4	2	3	9	4	43.2	5	5	5	5	4	5	5	5	5	5	49	5	4	5	4	4	3	4	5	4	4	42	3	3	3	9	3	3	3	9	133	81
58	2	46	1,2	2	2	2,3	2	2	4,5	2	5	7	2	3	16	7	0	5	5	5	5	5	5	5	5	5	5	50	5	5	5	5	5	5	5	5	5	5	50	3	4	4	11	4	3	4	11	50	61
59	2	55	1,2,3	3	2	4	2	1	3,4	2	5	4	2	3	13	7	31.8	5	5	5	5	5	5	5	5	5	5	50	5	5	5	5	5	5	5	5	5	5	50	4	4	4	12	4	4	4	12	59	51
60	1	75	1,3,6	3	2	7,2,1,4,5,	5	2	3,4,5,6,7	1	4	4	2	3	11	6	13.6	5	5	5	5	5	5	5	5	5	5	50	5	5	5	5	5	5	5	5	5	5	50	4	4	3	11	4	3	2	9	48	88
61	1	78	1,3	2	1	4,5	2	1	4,5,6,7	1	2	4	2	3	9	4	86.4	5	5	5	4	5	5	5	5	4	4	47	1	3	3	1	2	0	3	1	3	3	20	0	1	1	2	0	0	0	0	999	999
62	1	49	1, 2, 3, 6	4	3	3, 4, 7	3	2	3, 4, 5, 6	2	4	4	2	3	12	6	57	5	5	5	5	3	5	5	5	5	5	48	5	5	5	5	5	5	5	5	5	5	50	1	1	1	3	1	1	1	3	41	45
63	1	62	1, 2, 3, 4, 6	5	4	1, 3, 4, 6, 7	5	3	3, 4, 5	1	2	3	1	2	7	3	75	5	5	5	5	4	4	5	3	4	4	44	5	5	5	5	3	3	4	3	3	4	40	1	4	3	8	1	3	0	4	75	75
64	2	41	1, 2,	2	2	2, 3, 5	3	2	5, 6, 7	1	4	6	3	3	14	7	18	5	5	5	5	4	2	3	4	1	0	34	5	5	5	5	5	5	5	5	5	5	50	3	3	3	9	3	3	3	9	68	44
65	1	72	1, 2, 3, 4, 6	5	4	3, 4, 6, 7	4	2	6, 7	1	4	4	1	2	10	5	50	5	5	5	5	5	4	5	5	5	5	49	5	5	5	5	5	5	5	5	5	5	50	4	4	4	12	4	4	4	12	20	80
66	1	50	1, 2, 3, 4, 6	5	4	1, 3, 4, 6, 7	5	3	4, 5, 6	1	3	4	1	2	9	4	52.3	5	5	5	5	5	5	5	5	5	5	50	5	5	5	5	5	5	5	5	5	5	50	2	3	3	8	2	3	3	8	57	39
67	2	87	1, 2, 3, 4, 6	5	4	3, 7	2	1	3,4,5	1	4	3	2	3	10	6	75	5	5	5	5	5	5	5	5	5	5	50	5	5	5	5	5	5	5	5	5	4	49	4	4	4	12	4	4	4	12	45	50
68	1	64	1, 3, 6	3	2	3, 7	2	1	4, 5, 6	1	3	6	1	2	11	4	72.7	5	5	5	5	5	5	5	5	5	5	50	4	4	5	5	4	5	5	4	3	4	43	4	4	4	12	3	2	2	7	49	53
69	1	51	1, 2, 3, 4, 6	5	4	2, 3, 4, 7	4	3	2, 3, 4, 5, 6, 7, 8, 9	2	5	4	2	2	13	7	22.7	999	999	999	999	999	999	999	999	999	999	999	999	999	999	999	999	999	999	999	999	999	999	999	999	999	999	999	999	999	999	999	999
70	2	56	1,2, 3, 4, 5, 6	6	5	1, 3, 4, 7	4	3	5,6,7	2	4	3	1	3	10	5	84.1	999	999	999	999	999	999	999	999	999	999	999	999	999	999	999	999	999	999	999	999	999	999	999	999	999	999	999	999	999	999	999	999
71	2	75	1, 2, 6	3	3	3,	1	1	4,5,6,7	2	4	6	1	2	13	5	68.2	999	999	999	999	999	999	999	999	999	999	999	999	999	999	999	999	999	999	999	999	999	999	999	999	999	999	999	999	999	999	999	999
72	1	64	1,2,3,6	4	3	1, 3, 7	3	2	5,6,7	2	4	6	2	2	14	6	22.7	999	999	999	999	999	999	999	999	999	999	999	999	999	999	999	999	999	999	999	999	999	999	999	999	999	999	999	999	999	999	999	999
73	1	59	1, 2, 3, 5, 6	5	4	3, 4, 7	3	2	5,6,7,8,9	2	3	3	1	2	9	4	52.3	5	5	5	5	5	5	5	5	5	5	50	4	4	4	5	5	5	5	3	4	4	43	3	3	3	9	4	1	3	8	75	75
74	2	65	1, 4	2	2	3, 4,	2	2	3,4,5,6,7	1	3	6	1	3	11	4	47.7	5	5	5	5	5	5	5	5	5	5	50	4	4	4	5	5	5	5	3	4	4	43	999	999	999	999	999	999	999	999	999	999
75	1	57	1, 2, 3, 5, 6	5	4	3, 7	2	1	5,6,7	2	3	5	1	3	11	4	68.2	4	4	4	4	3	4	5	3	4	4	39	5	5	5	5	5	4	5	5	5	5	49	1	3	3	7	3	3	3	9	999	999
76	1	54	2, 3, 5	3	2	3	1	1	4,5,6,7	1	5	6	2	2	14	7	43.2	5	5	5	5	5	5	5	5	5	5	50	5	5	5	5	5	5	5	5	5	5	50	4	2	4	10	4	3	4	11	999	999
77	2	61	1, 6	2	2	None	0	0	5,6,7	1	5	7	2	3	15	7	22.7	5	5	5	5	5	5	5	5	5	5	50	5	5	5	5	5	5	5	5	5	5	50	4	4	4	12	4	3	4	11	999	999
78	2	53	1,2,3,5,6	5	4	None	0	0	4,5,6,7	1	4	4	2	3	11	6	38.6	5	5	5	5	5	5	5	5	5	5	50	5	5	4	5	5	4	5	5	5	5	48	3	4	4	11	4	4	4	12	57	83
79	1	68	1	1	1	3	1	1	4,5,6	2	5	7	2	3	16	7	4.5	5	5	5	5	5	4	5	5	5	5	49	5	5	5	5	5	4	5	5	5	5	49	3	4	4	11	4	4	4	12	39	56
80	1	69	1, 2, 3, 4, 6	5	4	2, 3, 4, 6, 7	5	3	5,6,7	1	3	4	1	2	9	4	50	4	5	3	4	3	5	4	4	3	3	38	5	5	4	5	4	5	5	4	4	4	45	3	3	3	9	3	2	3	8	100	91
81	1	44	1, 3	2	1	3	1	1	6,7	1	5	6	2	3	14	7	15.9	5	5	5	5	5	4	5	5	5	5	49	5	5	5	5	5	5	5	5	5	5	50	4	4	4	12	4	4	4	12	35	47
82	1	58	1, 3, 4, 6	4	3	None	0	0	3,4	2	5	6	2	3	15	7	4.5	4	5	5	5	5	5	5	5	5	5	49	5	5	5	5	5	5	5	5	5	5	50	4	3	3	10	4	4	4	12	24	39
83	2	60	1,2,6	3	2	3,4	2	2	5,6,7,8,9	2	4	7	2	3	15	6	15.9	5	5	5	5	5	4	4	4	4	4	45	5	5	5	5	5	5	5	5	5	5	50	4	4	4	12	4	4	3	11	36	61
84	2	30	none	0	0	none	0	0	5,6	1	5	7	3	3	16	8	0	5	5	5	5	5	5	5	5	5	5	50	5	5	5	5	5	5	5	5	5	5	50	5	5	5	15	5	5	5	15	38	40
85	2	53	1, 2	2	2	3, 4	2	2	3,4,5,6,7	1	5	7	1	3	14	6	40.9	5	5	5	5	5	5	5	5	5	5	50	5	5	5	5	5	5	5	5	5	5	50	4	4	4	12	4	4	4	12	41	82
86	2	60	1,2,3,6	4	3	1,2	2	2	3,4,5,6,7	1	4	6	2	3	13	6	31.8	5	5	5	5	5	4	5	5	5	5	49	5	5	5	5	5	4	5	5	5	5	49	4	4	4	12	4	4	4	12	41	65
87	2	52	1, 2, 3, 4, 6	5	4	3, 6	2	1	5,6,7,8,9	1	3	4	1	1	9	4	84.1	4	4	4	5	3	2	4	2	3	4	35	5	5	5	5	3	4	5	5	3	5	45	4	4	4	12	4	4	4	12	74	54
88	1	62	1	1	1	None	0	0	3,4,5,6,7	1	5	6	2	3	14	7	22.7	5	5	5	5	5	5	5	5	5	5	50	5	5	5	5	5	5	5	5	5	5	50	4	4	4	12	4	4	4	12	41	51
89	1	65	1, 6	2	2	None	0	0	3,4	1	5	7	2	3	15	7	22.7	4	5	5	5	5	5	5	5	5	5	49	5	5	5	5	5	5	5	5	5	5	50	3	4	4	11	3	4	3	10	44	63
90	1	67	1, 2, 3, 4	4	3	3, 6, 7	3	1	2,3,4	1	3	3	1	3	8	4	70	3	5	5	4	4	3	4	3	3	3	37	4	4	4	4	5	4	5	4	5	5	44	0	1	3	4	1	1	1	3	134*	93
91	2	49	1	1	1	3	1	1	3,4,5,6,7	1	5	7	2	3	15	7	2.3	5	5	5	5	5	5	5	5	5	5	50	5	5	5	5	5	5	5	5	5	5	50	4	4	4	12	4	4	4	12	54	68
92	2	43	1,2,3,4,6	5	4	3,4,5,6,7	5	2	5,6,7	2	4	4	1	1	11	5	70.5	5	5	5	5	5	5	5	4	4	5	48	5	5	5	5	5	5	5	5	4	5	49	4	3	4	11	3	3	3	9	48	51
93	2	58	1,2,4,6	4	4	3,4,7	3	2	4,5,6	2	4	6	1	3	13	5	42.5	4	5	5	5	4	5	5	5	4	5	47	5	5	5	5	3	4	5	4	3	3	42	4	4	4	12	4	4	4	12	70	90
94	1	55	1,2,3,4,6	5	4	1,3,4,7	4	1	4,5,6,7	1	3	6	2	2	12	5	27.3	4	5	5	5	4	5	5	5	3	4	45	3	5	5	5	4	5	5	5	4	4	45	2	3	3	8	2	3	3	8	90	51
95	2	34	4	1	1	none	0	0	5,6,7	2	5	7	2	3	16	7	6.8	4	5	5	5	5	5	5	5	5	5	49	5	5	5	5	5	5	5	5	5	5	50	4	4	4	12	4	4	4	12	32	45
96	1	62	1,4,5,6	4	4	7	1	1	4,5,6	1	5	7	2	3	15	7	15.9	5	5	5	5	5	5	5	5	5	5	50	5	5	5	5	4	5	5	4	5	5	48	3	4	3	10	4	3	4	11	60	80
97	1	70	1,2,3,6	4	3	1,3,4,6,7	5	0	4,5,6	1	2	4	1	2	8	3	43.2	5	5	5	5	4	4	5	4	4	4	45	5	5	5	5	5	4	3	5	4	4	45	2	1	1	4	1	1	1	3	97	92
98	1	87	1,2,3,6	4	3	3,4,5,6,7	5	0	2,3,4,6,7	2	4	3	2	2	11	6	29.5	3	5	5	5	5	4	5	4	5	5	46	5	5	5	5	5	5	5	5	5	5	50	3	3	4	10	3	3	3	9	124	65
99	1	66	1,2,3,4,6	5	4	2,3,7	3	1	3,4	2	4	6	2	3	14	6	11.4	4	5	5	5	4	4	5	5	5	5	47	5	5	5	5	4	3	5	4	4	5	45	3	4	4	11	2	3	4	9	70	79
100	2	64	1,2,3,4,5,6	6	5	3,7	2	1	3,4,5,6,7,8,9	2	2	4	1	2	9	3	70.5	4	5	5	4	4	4	4	3	3	4	40	5	5	5	5	5	4	5	5	5	5	49	1	2	2	5	1	1	0	2	118	150
101	2	47	1,2,3,4,6	5	4	1,4,7	3	1	5.6	1	4	4	2	3	11	6	45.5	4	5	5	5	5	5	5	5	4	4	47	5	5	5	5	5	4	5	3	4	4	45	3	3	3	9	4	3	2	9	50	68
102	2	59	1,4,5,6	4	4	None	0	0	5,6	2	5	7	2	3	16	7	59.1	5	5	5	5	5	5	5	5	5	5	50	5	5	5	5	5	5	5	4	5	5	49	4	4	4	12	4	4	4	12	45	69
103	1	51	1,2,3,4,5,6	6	5	7	1	1	3,4,5,6,7,8,9	2	3	6	1	1	12	4	70	4	4	4	4	4	4	4	3	5	5	41	4	4	5	4	5	5	5	4	4	3	43	3	3	3	9	4	4	3	11	56	86
104	2	67	1,2	2	2	None	0	0	4,5,6,7	1	4	7	2	3	14	6	13.6	5	5	5	5	5	5	5	5	5	5	50	5	5	5	5	5	5	5	5	5	5	50	4	4	4	12	4	4	4	12	46	54
105	1	51	1,2,3,4,6	5	4	7	1	1	4,5,6,7	1	3	6	2	3	12	5	20.5	5	5	5	5	5	5	5	5	5	5	50	5	5	5	5	5	4	5	5	3	4	46	4	4	4	12	4	4	4	12	40	42
106	1	46	1,2,3,4,6	5	4	7	1	1	3,4,5,6,7,8,9	2	4	6	2	3	14	6	84.1	5	5	5	5	5	5	5	5	5	5	50	4	4	4	4	4	3	3	4	3	4	37	2	2	2	6	2	2	2	6	49	83
107	1	50	1,2,3,4,6	5	4	7	1	1	4,5,6,7	2	4	6	2	3	14	6	61.4	5	5	5	5	5	5	5	4	3	4	46	5	5	5	5	5	5	5	5	4	5	49	4	4	4	12	4	4	4	12	73	71
108	2	78	1,2,3,6	4	3	7	1	1	5,6,7	2	4	4	2	3	12	6	36.4	4	5	5	5	5	5	5	5	4	5	48	5	5	5	5	5	5	5	5	5	5	50	4	4	4	12	3	4	4	11	60	70
109	2	74	1,2,5	3	3	4	1	1	2,3	1	4	7	2	3	14	6	6.8	5	5	5	5	5	5	5	5	5	5	50	5	5	5	5	5	5	5	5	5	5	50	3	4	4	11	4	4	4	12	110	79
110	1	67	1,2,6	3	3	5	1	1	5.6	1	4	7	2	3	14	6	31.8	5	5	5	5	5	5	5	5	5	5	50	4	5	5	5	5	5	5	5	5	4	48	3	3	3	9	3	3	3	9	54	50
111	2	65	1,2,6	3	3	7	1	1	5.6.7	2	3	6	2	2	13	5	59.1	4	4	4	4	4	3	4	4	4	4	39	4	4	4	4	4	4	4	4	4	4	40	3	3	3	9	3	3	4	10	60	66
112	1	58	1,3,4,6	4	3	None	0	0	3.4	2	5	5	2	3	14	7	36.4	5	5	5	5	5	4	5	5	5	5	49	5	5	5	4	5	5	5	5	5	5	49	3	4	4	11	3	4	4	11	58	80
113	2	58	1,2,3,6	4	3	3	1	1	5.6.7	2	4	6	2	3	14	6	50	5	5	5	5	5	5	5	5	5	5	50	5	5	4	5	4	4	4	3	4	4	42	2	4	0	6	3	4	4	11	57	68
114	1	67	1	1	1	1,4,6,7,	4	1	3,4,5,6,7	1	5	7	2	3	15	7	9.1	5	5	5	5	5	5	5	5	5	5	50	5	5	5	5	5	4	5	5	5	5	49	4	4	4	12	4	4	4	12	49	42
115	1	61	1,2,4	3	3	None	0	0	3,4,5,6,7	1	4	7	1	3	13	5	42.5	5	5	5	5	5	5	5	5	5	5	50	5	5	5	5	5	3	5	4	3	3	43	3	4	4	11	3	3	3	9	67	96
116	1	30	1,2,4,6	4	4	NONE	0	0	4,5,6	2	5	7	2	3	16	7	20.5	5	5	4	4	5	5	4	4	4	5	45	5	5	5	5	5	5	5	5	5	5	50	4	4	4	12	4	4	4	12	114	146
117	1	65	1,2,3,4,6	5	4	3,4,7	3	1	NONE	2	3	3	1	1	9	4	72.7	4	5	5	5	5	5	5	4	5	4	47	5	5	5	4	5	4	4	4	5	5	46	3	3	3	9	3	4	3	10	104	101
118	1	58	1,2,3,4,6	5	4	4,5,7	3	1	3,4,5,6,7	2	3	3	2	3	10	5	72.7	3	5	5	5	5	5	5	5	5	5	48	3	5	5	5	5	5	5	5	5	5	48	3	4	4	11	3	3	4	10	91	117
119	2	50	1,2,6	3	3	1,3,7	3	1	3,4,5	1	4	7	2	3	14	6	25	3	5	3	5	4	3	4	3	3	4	37	4	5	5	5	5	5	5	5	5	5	49	4	4	4	12	4	4	4	12	102	60
120	2	53	1,3,4,6	4	3	none	0	0	5,6	2	5	6	2	3	15	7	47.7	4	4	4	5	5	5	5	5	5	5	47	5	5	5	5	5	5	5	5	5	5	50	3	4	4	11	3	4	4	11	48	65
121	2	52	1,2,3,4,6	5	4	none	0	0	6,7	2	3	6	2	3	13	5	61.4	5	5	5	5	5	5	5	4	5	5	49	5	5	5	5	5	5	5	5	5	5	50	4	4	4	12	4	4	4	12	61	58
122	2	40	1,2,4,6	4	4	none	0	0	4,5,6	1	3	7	1	3	12	4	79.5	3	3	3	3	3	5	5	4	4	4	37	5	5	5	5	5	5	5	5	5	5	50	4	4	4	12	4	4	4	12	117	82
123	2	44	1,2,4,5,6	5	5	none	0	0	3,4	2	4	7	2	3	15	6	45.5	5	5	5	5	5	5	5	5	4	5	49	4	5	4	5	4	5	5	4	5	5	46	4	3	3	10	3	4	4	11	42	64
124	1	36	1,2,4,6	4	4	3,4	2	1	5,6	1	4	7	2	2	14	6	11.4	5	5	5	5	5	5	5	5	5	5	50	4	5	5	5	5	5	5	4	4	5	47	4	4	4	12	4	4	4	12	58	51
125	1	42	4	1	1	none	0	0	3,4,5	1	4	7	3	3	15	7	40.9	5	5	5	5	5	5	5	5	5	5	50	5	5	5	5	5	5	5	5	5	5	50	4	4	4	12	4	4	4	12	35	49
126	2	45	1,3,4,6	4	3	none	0	0	5,6,7	1	5	6	1	3	13	6	56.8	4	5	4	4	4	4	5	5	4	4	43	5	5	5	5	5	5	5	5	5	5	50	3	4	4	11	5	4	4	13	39	37
127	2	62	1,2,3,4,6	5	4	none	0	0	4,5,6,7	2	3	5	1	3	11	4	61.4	5	5	5	5	5	5	5	5	5	5	50	4	5	5	5	5	5	5	5	5	5	49	4	4	4	12	4	4	4	12	72	63
128	2	63	1,2	2	2	5* [equivocal]	1	1	3,4,5,6,7,8,9	1	4	6	2	3	13	6	47.7	5	5	5	5	5	5	5	5	5	5	50	5	5	3	5	5	5	5	4	4	5	46	4	4	4	12	3	3	3	9	50	64
129	1	40	1,2,5	3	3	3,4,7	3	1	4,5,6,7	1	4	7	2	3	14	6	22.7	5	5	5	5	5	5	5	5	5	5	50	5	5	5	5	5	4	5	5	5	5	49	2	3	4	9	2	3	4	9	34	45
130	1	56	1,2,3,6	4	3	none	0	0	3,4,5,6,7	2	3	6	2	3	13	5	36.4	4	5	5	5	5	5	5	5	5	5	49	4	5	5	5	5	5	5	5	5	5	49	3	3	3	9	3	3	4	10	57	62
131	2	38	1,3,4,5,6	5	4	None	0	0	3,4,5	2	5	6	2	3	15	7	22.7	5	5	5	5	5	5	5	5	5	5	50	5	5	5	5	5	5	5	5	5	5	50	4	4	4	12	4	5	5	14	29	61
132	2	54	1,2,3,5,6	5	4	1,2,3,4,5,7	6	0	3,4,5,6,7	1	4	6	2	3	13	6	38.6	5	5	5	5	5	5	5	5	5	5	50	5	5	5	5	4	4	4	4	3	3	42	3	4	4	11	4	4	4	12	48	78
133	2	70	1,2,6	3	3	none	0	0	4,5	1	4	7	1	3	13	5	22.7	5	5	5	5	5	5	5	5	5	5	50	5	5	5	5	4	4	5	3	3	4	43	4	4	4	12	4	4	4	12	67	51
134	1	58	2,3,4	3	2	2,4,5,6	4	1	3,4,5,6	2	4	4	2	3	12	6	52.3	4	4	4	5	4	4	4	4	4	5	42	4	5	5	5	5	5	5	5	5	5	49	2	3	3	8	1	3	3	7	113	90
135	1	65	1,2,3,5,6	5	4	3,4,5,6,7	5	0	3,4	1	3	3	2	3	9	5	56.8	5	5	5	5	5	5	5	5	5	5	50	3	5	5	5	4	4	5	4	4	4	43	3	4	4	11	3	4	3	10	102	113
136	1	68	1,3,5	3	2	3,4,7	3	1	3,4,5,6,7	1	5	6	2	3	14	7	18.2	5	5	5	5	5	5	5	5	5	5	50	5	5	5	5	5	5	5	5	5	5	50	3	3	3	9	3	3	3	9	52	42
137	1	79	1,2,3,6	4	3	2,4,5,6	4	1	3,4,5,6,7	1	3	4	2	3	10	5	11.4	5	5	5	5	5	5	5	5	5	5	50	5	5	5	5	5	5	5	5	5	5	50	5	5	5	15	5	5	5	15	999	999
138	1	71	none	none	none	none	0	0	3,4,5,6,7		5	7	3	3	15	8	999	4	5	5	5	5	5	5	5	5	5	49	5	5	5	5	5	5	5	5	5	5	50	4	4	4	12	4	4	4	12	999	999
139	2	40	1,2,3,4	4	3	none	0	0	3,4,5	1	6	6	2	3	15	8	50	5	5	5	5	4	5	5	5	4	5	48	5	5	5	5	4	5	5	5	4	5	48	4	4	4	12	4	4	4	12	999	999
140	2	77	1,2,3,4,6	5	4	1,3,7	3	1	0	1	3	4	1	3	9	4	59.1	4	4	4	3	3	3	4	4	4	4	37	5	5	5	5	4	3	4	4	4	4	43	4	4	4	12	4	4	4	12	999	999
141	1	49	1,2,3,4,6	5	4	none	0	0	5,6	2	3	6	2	3	13	5	38.6	5	5	5	5	3	5	5	5	3	4	45	5	5	5	5	5	5	5	5	5	5	50	3	3	3	9	3	3	3	9	999	999
142	1	72	1,2	2	2	7	1	0	4,5	1	4	7	2	3	14	6	999	5	5	5	4	5	5	5	5	5	5	49	5	5	5	5	5	5	5	5	5	5	50	3	4	3	10	4	4	4	12	999	999
[truncated: 3 more columns]

## Sheet: Longitudinal Data
Identifier	Age	Gender	Duration	BL mJOA					FU 1 year mJOA					BL QuickDASH	FU 1 year QuickDASH	BL GRASSP-Strength Dominant											BL GRASSP Strength- NON-DOMINANT											FU 1 year GRASSP Strength - DOMINANT											FU GRASSP 1 year Strength - NON-DOMINANT
		1- M 2- F	0=less than 12 months	Motor UE (1-5)	Motor LE (1-7)	Sensation (1-3)	Sphincter dysfunction (1-3)	TOTAL (/18)	Motor UE (1-5)	Motor LE (1-7)	Sensation (1-3)	Sphincter dysfunction (1-3)	TOTAL (/18)	%	%	D Ant. Delt.	D Elb. Flex.	D Elb. Ext.	D Wrist. Ext	D Ext. Digit.	D Opp. Poll.	D Flex. Poll.	D Fing. Flex.	D Fing. Abduct.	D Dors. Interos.	D TOTAL	ND Ant. Delt.	ND Elb. Flex.	ND Elb. Ext.	ND Wrist. Ext.	ND Ext. Digit.	ND Opp. Poll.	ND Flex. Poll.	ND Fing. Flex.	ND Fing. Abduct.	ND Dors. Interos.	ND TOTAL	D Ant. Delt.	D Elb. Flex.	D Elb. Ext.	D Wrist. Ext	D Ext. Digit.	D Opp. Poll.	D Flex. Poll.	D Fing. Flex.	D Fing. Abduct.	D Dors. Interos.	D TOTAL	ND Ant. Delt.
1	49	2	0	5	7	2	3	17								5	5	5	5	5	5	5	5	5	5	50	5	5	5	5	5	5	5	5	5	5	50
2	67	1	0	5	7	2	3	17	5	5	3	3	16		0	5	5	5	5	5	5	5	5	5	5	50	5	5	5	5	5	4	5	5	5	5	49	5	5	5	5	5	5	5	5	5	5	50	5
3	42	1	0	4	7	3	3	17						40.9		5	5	5	5	5	5	5	5	5	5	50	5	5	5	5	5	5	5	5	5	5	50
4	44	1	0	5	6	3	3	17	5	6	2	3	16		20.5	5	5	5	5	5	5	5	5	5	5	50	5	5	5	5	5	5	5	5	5	5	50	5	5	5	5	5	5	5	5	5	5	50	5
5	58	1	0	5	7	2	3	17								5	5	5	5	5	5	5	5	5	5	50	5	5	5	5	5	5	5	5	5	5	50
6	47	2	0	5	7	2	3	17	5	7	2	3	17	20.5	20.5	5	5	5	5	5	5	5	5	5	5	50	5	5	4	5	5	5	5	5	5	5	49	5	5	5	5	5	5	5	5	5	5	50	5
7	45	2	0	5	7	2	3	17						27.3		5	5	5	5	5	4	5	5	5	5	49	5	4	4	5	4	4	5	4	4	4	43
8	54	1	0	5	7	2	3	17								5	5	5	5	5	5	5	5	4	5	49	5	5	4	5	4	5	5	5	4	5	47
9	68	1	0	4	7	2	3	16	3	7	2	3	16		20.5	5	5	5	5	5	4	5	5	5	5	49	5	5	5	5	5	4	5	5	5	5	49	5	5	5	5	5	4	5	4	5	5	48	5
10	67	2	0	4	7	2	3	16	4	6	3	3	16	13.6	4.5	5	5	5	5	5	5	5	5	5	5	50	5	5	5	5	5	5	5	5	5	5	50	5	5	5	5	5	5	5	5	5	5	50	5
11	74	2	0	4	7	2	3	16	4	6	2	3	15	6.8	11.4	5	5	5	5	5	5	5	5	5	5	50	5	5	5	5	5	5	5	5	5	5	50	5	5	5	5	5	5	5	5	5	5	50	5
12	68	1	0	5	6	2	3	16	5	6	2	3	16	18.2	0	5	5	5	5	5	5	5	5	5	5	50	5	5	5	5	5	5	5	5	5	5	50	4	5	5	5	5	5	5	5	5	5	49	3
13	72	1	0	4	7	2	3	16	4	6	1	3	15	13.6	20.5	5	5	4	5	5	5	5	5	5	5	49	5	5	5	5	5	5	5	5	5	5	50	5	5	5	5	5	5	5	5	5	5	50	5
14	70	2	0	5	6	2	3	16								5	5	5	5	5	5	5	5	5	5	50	5	5	5	5	5	5	5	5	5	5	50
15	60	1	0	4	7	2	3	16	3	7	2	3	15	38.6	22.7	4	5	5	5	5	5	5	5	5	5	49	4	5	5	5	5	5	5	5	5	5	49	5	5	5	5	5	5	5	5	5	5	50	5
16	55	1	0	4	6	3	3	16	4	6	3	2	15	34.1	18.2	4	5	5	5	5	4	5	5	5	5	48	5	5	5	5	5	5	5	5	5	5	50	5	5	5	5	5	5	5	5	5	5	50	5
17	66	1	0	4	6	2	3	15	3	7	1	3	15		31.8	4	5	5	5	4	4	5	5	5	5	47	5	5	5	5	4	3	5	4	4	5	45	5	5	5	5	5	5	5	5	5	5	50	5
18	61	1	0	4	7	1	3	15	4	7	2	3	16	42.5	18.2	5	5	5	5	5	5	5	5	5	5	50	5	5	5	5	5	3	5	4	3	3	43	5	5	5	5	5	5	5	5	5	5	50	5
19	45	2	0	5	6	1	3	15	4	4	2	3	15	56.8	47.7	4	5	4	4	4	4	5	5	4	4	43	5	5	5	5	5	5	5	5	5	5	50	5	5	4	4	4	5	5	5	5	5	47	5
20	56	1	0	4	6	2	3	15						36.4		5	5	5	5	5	5	5	5	5	5	50	5	5	5	4	4	4	5	5	5	4	46
21	60	1	0	4	7	1	3	15	3	7	1	3	15		0	5	5	5	5	5	5	5	5	5	5	50	4	5	5	5	5	5	5	5	5	5	49	3	5	5	5	4	4	5	5	5	5	46	4
22	50	1	0	4	6	2	3	15								5	5	5	5	5	5	4	4	5	5	48	4	4	4	4	4	4	4	4	5	4	41
23	36	2	0	4	6	2	3	15						40.9		4	5	5	3	4	5	4	3	4	5	42	5	5	5	3	5	5	5	5	5	5	48
24	49	1	0	5	6	1	3	15	4	7	2	3	16	38.6	34.8	3	3	4	4	4	3	5	3	4	4	37	5	5	5	5	5	4	5	5	5	5	49	4	3	5	4	5	4	5	5	4	4		5
25	49	1	0	4	6	2	3	15	3	6	2	2	15	20.5	25	5	5	5	5	5	4	5	5	4	4	47	5	4	4	4	4	3	4	4	3	4	39	5	5	4	5	5	4	5	5	4	4	46	4
26	68	2	1	5	7	3	3	18						0		5	5	5	5	5	5	5	5	5	5	50	5	5	5	5	5	5	5	5	5	5	50
27	71	1	1	5	7	3	3	18	5	7	3	3	18	0	13.6	4	5	5	5	5	5	5	5	5	5	49	5	5	5	5	5	5	5	5	5	5	50	4	5	5	5	5	5	4	5	5	5	48	5
28	34	2	1	5	7	2	3	17	5	7	2	3	17	6.8	31.8	4	5	5	5	5	5	5	5	5	5	49	5	5	5	5	5	5	5	5	5	5	50	5	5	5	5	5	5	5	5	5	5	50	5
29	62	1	1	5	7	2	3	17	5	7	3	3	18	15.9	2.3	5	5	5	5	5	5	5	5	5	5	50	5	5	5	5	4	5	5	4	5	5	48	5	5	5	5	5	5	5	5	5	5	50	5
30	30	1	1	5	7	2	3	17	5	7	3	3	18	20.5	6.8	5	5	4	4	5	5	4	4	4	5	45	5	5	5	5	5	5	5	5	5	5	50	5	5	5	5	5	5	5	5	5	5	50	5
31	58	2	1	5	7	2	3	17	5	7	3	3	18	34.1	47.7	5	5	5	5	5	5	5	5	5	5	50	5	5	5	5	5	5	5	5	5	5	50	5	5	5	5	5	5	5	5	5	5	50	5
32	61	2	1	5	6	3	3	17	4	6	2	1	13	36.4	47.7	5	5	5	5	5	4	5	5	5	5	49	5	5	5	5	5	5	5	5	5	5	50	5	4	5	5	5	5	5	5	4	5	48	5
33	81	1	1	5	7	2	3	17	4	7	3	3	17	15.9	9.1	5	5	5	5	5	4	5	5	4	4	47	5	5	5	5	5	5	5	5	5	5	50	5	5	5	5	5	5	5	5	5	5	50	5
34	74	1	1	5	7	3	2	17						25		4	5	5	5	5	5	5	5	4	5	48	5	5	5	5	5	5	5	5	5	5	50
35	78	1	1	5	7	2	3	17						0		5	5	5	5	5	4	5	5	5	4	48	5	5	5	5	5	5	5	5	5	4	49
36	40	1	1	5	7	2	3	17						11.4		5	5	5	5	5	5	5	5	4	5	49	5	5	5	5	5	5	5	5	5	5	50
37	68	2	1	5	7	2	3	17						4.5		5	5	4	5	5	5	5	5	5	5	49	5	5	5	5	5	5	5	5	4	5	49
38	44	1	1	5	6	2	3	16	5	7	2	3	17	15.9	4.5	5	5	5	5	5	4	5	5	5	5	49	5	5	5	5	5	5	5	5	5	5	50	5	5	5	5	5	4	5	5	4	5	48	5
39	58	1	1	5	6	2	3	16	5	7	2	3	17	4.5	9.1	4	5	5	5	5	5	5	5	5	5	49	5	5	5	5	5	5	5	5	5	5	50	5	5	5	5	5	5	5	5	5	5	50	5
40	60	2	1	4	7	2	3	16	4	6	2	2	14	15.9	38.6	5	5	5	5	5	5	4	4	4	4	46	5	5	5	5	5	5	5	5	5	5	50	5	5	5	5	5	4	5	5	5	5	49	5
41	53	2	1	5	7	1	3	16	5	7	2	3	17	40.9	9.1	5	5	5	5	5	5	5	5	5	5	50	5	5	5	5	5	5	5	5	5	5	50	5	5	5	5	4	5	5	4	5	5	48	5
42	62	1	1	5	6	2	3	16	5	6	2	3	16	22.7	22.7	5	5	5	5	5	5	5	5	5	5	50	5	5	5	5	5	5	5	5	5	5	50	5	5	5	5	5	5	5	5	5	5	50	5
43	67	1	1	4	7	2	3	16	5	7	2	3	17	31.8	15.9	5	5	5	5	5	5	5	5	5	5	50	4	5	5	5	5	5	5	5	5	4	48	5	5	5	5	5	5	5	5	5	5	50	5
44	53	2	1	5	6	2	3	16						47.7		4	4	4	5	5	5	5	5	5	5	47	5	5	5	5	5	5	5	5	5	5	50
45	40	1	1	4	7	2	3	16						22.7		5	5	5	5	5	5	5	5	5	5	50	5	5	5	5	5	4	5	5	5	5	49
46	38	2	1	5	6	2	3	16	4	6	2	3	15	22.7	20.5	5	5	5	5	5	5	5	5	5	5	50	5	5	5	5	5	5	5	5	5	5	50	5	5	5	5	5	5	5	5	5	5	50	5
47	38	2	1	4	7	2	3	16	4	7	2	3	16	47.7	20.5	4	5	4	4	4	5	5	4	3	3	41	5	5	5	5	5	4	5	5	5	5	49	5	5	4	5	4	5	5	5	4	4	46	5
48	55	1	1	4	7	2	3	16	5	7	3	3	18	6.8	2.3	4	5	5	5	5	5	5	5	5	5	49	5	5	5	5	5	5	5	5	5	5	50	5	5	5	5	5	5	5	5	5	5	50	5
49	50	2	1	5	6	2	3	16	5	6	2	3	16	20.5	4.5	5	5	5	5	5	5	5	5	5	5	50	5	5	5	5	5	5	5	5	5	5	50	5	5	5	5	5	5	5	5	4	5	49	5
50	60	1	1	5	7	1	3	16						34		5	5	5	5	5	4	5	5	4	4	47	5	5	5	5	5	5	5	5	5	5	50
51	50	2	1	5	6	2	3	16	5	7	3	3	18	20.5	6.8	5	5	5	5	5	5	5	5	4	5	49	5	5	5	5	5	4	5	5	4	5	48	4	5	5	5	5	5	5	5	5	5	49	5
52	73	1	1	5	7	2	2	16	5	6	3	2	16	6.8	6.8	5	5	4	5	5	5	5	5	5	4	48	5	5	4	5	5	5	5	5	5	4	48	5	5	5	5	5	5	5	5	5	4	49	5
53	69	1	1	4	6	3	3	16	4	7	3	3	17	20.5	9.1	5	5	5	5	5	4	5	5	4	4	47	5	5	5	5	5	5	5	5	4	4	48	5	5	5	5	4	4	4	5	4	4	45	5
54	31	2	1	4	6	3	3	16						25		5	5	5	5	5	5	5	5	5	5	50	5	5	5	5	5	5	5	4	4	4	47
55	62	1	1	4	7	2	3	16						22.7		5	5	5	5	5	4	5	5	4	5	48	5	5	5	5	5	5	5	5	5	5	50
56	62	1	1	4	7	2	3	16						65.9		3	5	4	5	4	3	5	4	3	3	39	4	5	4	5	4	5	5	5	5	5	47
57	61	1	1	5	6	2	3	16						9.1		5	5	5	5	5	5	5	5	5	5	50	5	5	5	5	5	5	5	5	5	5	50
58	40	1	1	4	7	2	3	16						15.9		5	5	5	5	5	5	5	5	5	5	50	5	5	5	5	5	5	5	5	4	5	49
59	50	1	1	4	7	2	3	16						18.2		5	5	5	5	5	5	5	5	5	5	50	5	4	4	4	4	5	5	4	5	5	45
60	75	2	1	5	6	2	3	16						45.5		5	5	4	5	4	5	5	4	5	4	46	5	5	5	5	5	5	5	5	5	5	50
61	47	2	1	5	6	2	3	16						47.7		5	5	5	5	5	5	5	5	5	5	50	5	4	4	5	5	5	5	5	4	4	46
62	48	2	1	4	7	2	3	16						25		5	4	5	3	4	4	5	5	4	4	43	5	5	5	5	5	5	5	5	5	5	50
63	50	2	1	5	6	2	3	16						11.4		5	5	5	5	5	5	5	5	5	5	50	5	5	5	5	5	4	5	5	4	5	48
64	54	1	1	5	6	2	2	15	4	7	2	3	16	43.2	27.3	5	5	5	5	5	5	5	5	5	5	50	5	5	5	5	5	5	5	5	5	5	50	5	5	4	4	5	4	5	5	5	5	47	5
65	60	2	1	4	6	2	3	15	4	6	2	3	15	31.8		5	5	5	5	5	4	5	5	5	5	49	5	5	5	5	5	4	5	5	5	5	49	5	5	5	5	5	5	5	5	5	5	50	5
66	56	2	1	4	6	2	3	15	4	6	2	3	15	59.1	56.8	5	5	5	5	5	5	5	5	5	5	50	5	5	5	5	5	5	5	4	5	5	49	5	5	5	5	5	5	5	5	5	5	50	5
67	46	1	1	4	6	2	3	15						84.1		5	5	5	5	5	5	5	5	5	5	50	4	4	4	4	4	3	3	4	3	4	37
68	50	2	1	4	6	2	3	15						61.4		5	5	5	5	5	5	5	4	3	4	46	5	5	5	5	5	5	5	5	4	5	49
69	58	1	1	5	5	2	3	15	4	3	1	3	11	36.4	65.9	5	5	5	5	5	4	5	5	5	5	49	5	5	5	4	5	5	5	5	5	5	49	5	4	5	4	5	5	5	5	5	5	48	5
70	58	2	1	4	6	2	3	15						50		5	5	5	5	5	5	5	5	5	5	50	5	5	4	5	4	4	4	3	4	4	42
71	36	1	1	4	7	2	2	15						11.4		5	5	5	5	5	5	5	5	5	5	50	4	5	5	5	5	5	5	4	4	5	47
72	63	2	1	4	6	2	3	15	5	6	3	3	17	47.7	22.7	5	5	5	5	5	5	5	5	5	5	50	5	5	3	5	5	5	5	4	4	5	46	5	5	5	5	5	5	5	5	5	5	50	5
73	54	2	1	4	6	2	3	15	5	6	2	2	15	38.6	40.9	5	5	5	5	5	5	5	5	5	5	50	5	5	5	5	4	4	4	4	3	3	42	5	5	5	5	5	5	5	5	5	5	50	5
74	70	2	1	4	7	1	3	15	4	7	3	3	17	22.7	18.2	5	5	5	5	5	5	5	5	5	5	50	5	5	5	5	4	4	5	3	3	4	43	5	5	5	5	5	5	5	5	4	4	48	5
75	45	1	1	4	7	1	3	15	3	7	1	3	14	27.3	25	5	5	5	5	5	5	5	5	5	5	50	4	5	4	5	4	4	5	5	4	5	45	5	5	5	5	5	5	5	5	5	5	50	5
76	51	2	1	4	6	2	3	15	3	7	3	3	16	15.9	38.6	4	4	5	4	4	5	4	5	5	5	45	5	5	5	5	5	5	5	5	5	5	50	5	5	5	5	5	5	5	5	5	5	50	5
77	56	2	1	5	7	2	1	15						25		5	5	5	5	5	4	4	5	5	5	48	5	5	5	5	5	5	5	5	5	5	50
78	58	1	1	4	6	2	3	15	4	7	3	2	16	34.1	2.3	5	4	5	5	5	5	5	5	5	5	49	5	5	5	5	5	4	5	5	5	5	49	5	5	5	5	5	4	5	5	5	5	49	5
79	64	2	1	4	6	2	3	15						22.7		3.5	5	5	5	5	5	5	5	5	5	48.5	4	5	5	5	5	5	5	5	5	5	49
80	60	2	1	5	5	3	2	15	4	6	2	2	14	54.5	77.3	5	5	5	5	5	5	5	5	5	5	50	5	5	4	5	5	5	5	5	5	5	49	5	4	4	5	5	4	4	3	4	4	42	5
81	77	1	1	4	6	2	3	15	5	7	3	3	18	15.9	6.8	5	5	5	5	4	4	5	5	5	5	48	5	5	4	5	4	3	5	5	5	5	46	5	5	5	5	5	5	5	5	5	4	49	5
82	69	2	1	3	7	2	3	15						38.6		5	4	3	4	3	3	5	4	3	3	37	5	5	4	5	5	4	5	5	4	3	45
83	39	2	1	4	6	2	3	15						43		5	5	5	5	5	5	5	5	5	5	50	4	4	5	4	5	5	4	4	3	3	41
[truncated: 46 more columns]
